# Supplementary material for: Factor structure of the Positive and Negative Affect Schedule (PANAS) in adult women with fibromyalgia from Southern Spain: the al-Ándalus project
Source: PeerJ. 2016 Mar 24;4:e1822. doi: 10.7717/peerj.1822 (PMC4817417; doi:10.7717/peerj.1822)
Supplement: Supplemental Information 1 [file peerj-04-1822-s001.xlsx]

## Sheet: Hoja1
Participant	1st_item	2nd_item	3rd_item	4th_item	5th_item	6th_item	7th_item	8th_item	9th_item	10th_item	11th_item	12th_item	13th_item	14th_item	15th_item	16th_item	17th_item	18th_item	19th_item	20th_item
110110	3	4	2	3	2	3	2	4	1	1	3	2	1	2	4	1	2	4	3	4
220039	2	2	2	1	2	2	1	1	2	2	1	2	1	1	2	1	2	3	2	3
220100	4	3	2	2	2	2	2	2	3	2	2	2	1	2	2	3	4	2	2	2
330014	3	3	2	3	2	2	2	2	1	2	3	2	2	2	2	3	3	4	3	4
330036	3	4	2	1	2	2	1	2	1	2	2	1	1	2	4	1	3	3	2	3
330131	3	3	3	3	3	3	3	3	3	2	3	2	2	2	3	3	3	3	3	3
440021	2	3	1	5	1	2	2	2	1	1	4	2	2	1	5	1	1	4	1	3
660006	4	2	3	2	2	2	1	1	2	2	1	2	1	3	2	1	3	2	3	2
660007	1	5	1	2	1	5	5	1	1	1	1	1	1	1	3	1	1	5	1	5
660011	2	4	4	1	2	2	2	3	1	2	4	2	2	1	5	2	2	5	2	5
660020	3	2	3	2	4	3	1	2	3	4	2	3	2	3	3	2	3	2	5	2
660024	2	4	3	3	1	1	2	4	1	1	4	1	1	1	5	1	2	5	2	1
660034	2	3	2	2	2	1	1	1	2	2	1	2	1	1	2	1	1	2	3	2
660038	2	2	1	4	1	5	2	2	1	2	2	1	2	1	2	2	2	2	3	3
660040	4	4	2	2	2	1	1	1	1	2	1	2	1	1	2	1	3	2	2	1
660041	3	3	2	3	2	1	2	2	2	2	2	3	2	2	3	2	2	3	3	2
660052	5	2	2	2	2	1	1	1	2	4	1	2	1	2	2	4	5	2	1	1
660059	1	3	1	2	1	5	1	2	4	5	2	2	1	2	3	3	5	3	2	1
660076	3	3	2	2	2	2	1	2	2	4	2	2	1	3	3	2	2	2	3	2
660081	4	2	2	1	2	1	1	1	2	3	1	3	1	2	2	2	4	1	3	1
660083	2	2	2	3	2	2	3	3	2	2	3	2	3	2	4	2	2	4	2	4
660091	4	4	1	3	1	1	3	3	1	1	4	3	1	1	1	2	3	5	3	3
660105	2	2	2	2	1	1	2	3	1	1	2	2	1	2	2	1	2	2	1	4
660109	1	5	1	4	1	4	5	1	1	1	1	1	1	1	4	1	3	5	2	5
660110	3	4	1	4	1	2	4	4	1	2	4	2	2	1	4	1	2	4	1	4
660132	2	4	2	4	1	2	3	3	2	4	2	2	2	1	4	2	2	5	2	3
660143	4	3	3	5	2	1	5	4	2	5	2	1	2	1	5	5	2	5	4	5
660148	5	3	3	2	2	1	2	2	2	2	2	3	1	3	3	3	3	3	4	2
660151	4	3	3	2	3	2	2	1	3	3	1	3	1	3	3	3	3	2	3	2
660159	5	4	4	3	3	2	4	3	3	5	4	5	1	2	5	2	4	5	2	2
660179	3	5	1	3	1	2	2	2	1	2	3	2	2	2	4	1	4	2	2	2
660180	2	3	2	4	2	4	1	5	2	1	5	2	1	2	5	2	2	5	2	1
110001	3	4	3	4	1	1	4	2	1	2	4	1	1	4	5	2	1	4	1	2
110002	3	4	1	2	1	3	2	3	1	2	3	2	2	1	4	1	1	4	2	2
110003	2	4	2	4	1	3	2	4	1	3	5	1	2	1	5	1	1	4	1	2
110004	2	2	2	1	1	2	1	2	1	2	1	1	1	1	1	1	1	1	1	1
110005	1	3	2	2	3	2	2	1	2	2	2	1	1	1	3	1	1	3	2	2
110007	2	3	1	2	2	2	1	3	1	2	4	2	1	1	3	3	1	3	4	1
110009	3	2	1	2	1	2	1	1	1	1	1	1	3	1	2	1	1	2	1	1
110010	3	4	2	2	1	1	2	2	1	1	1	2	1	1	4	1	1	4	1	2
110012	1	5	1	5	1	1	5	5	5	1	1	5	1	5	1	5	1	1	1	5
110014	4	2	4	1	3	1	1	2	4	4	1	3	1	3	2	3	3	2	4	1
110015	4	2	3	1	3	1	1	1	3	3	1	3	1	2	1	3	3	1	2	1
110019	2	3	2	2	1	1	1	2	2	2	2	2	1	2	2	2	3	2	2	1
110020	2	4	3	3	1	1	3	1	1	5	2	1	1	1	3	1	3	4	2	5
110021	3	4	4	1	1	1	1	1	2	3	2	2	1	2	4	3	4	4	3	1
110022	4	2	1	2	1	3	1	1	1	1	2	1	1	1	1	4	2	4	3	1
110023	2	2	2	1	1	1	1	1	1	2	2	2	1	1	2	2	2	2	2	1
110025	3	4	2	3	1	2	2	2	2	2	2	2	3	2	2	2	2	2	1	2
110028	1	3	1	3	1	2	2	3	1	1	3	1	2	1	2	1	1	3	1	2
110030	2	2	3	1	1	1	2	1	2	4	2	1	1	1	2	1	2	1	2	2
110031	1	5	1	5	1	1	5	2	1	1	5	1	1	1	5	1	1	5	1	5
110032	2	5	2	2	1	1	2	2	1	2	2	2	1	2	4	1	3	4	1	2
110033	4	4	4	2	2	1	3	1	3	2	1	2	1	2	3	2	4	3	3	3
110034	3	3	2	1	2	1	2	1	1	2	1	3	1	2	3	2	4	4	2	3
110036	4	5	2	5	2	1	5	5	1	5	3	3	1	1	5	4	2	5	3	5
110037	2	5	1	3	1	3	3	2	1	2	2	1	1	1	3	1	1	5	1	3
110040	3	2	2	2	1	1	2	1	1	1	1	2	1	1	2	2	3	2	1	2
110041	3	5	2	3	1	1	2	2	1	2	4	2	1	1	5	2	3	5	2	2
110042	1	3	1	2	1	1	2	2	1	4	2	1	1	1	2	1	3	2	1	2
110043	2	3	2	2	2	2	2	2	2	3	2	2	3	2	3	2	2	2	3	3
110044	3	5	2	3	1	2	2	3	2	2	3	1	2	1	4	1	2	3	1	2
110047	3	2	2	1	1	2	1	1	2	5	1	2	1	2	1	1	3	1	2	1
110049	2	4	2	3	1	5	5	4	2	1	4	1	2	1	4	3	1	4	1	4
110051	2	5	1	3	1	5	5	5	2	2	4	2	5	1	5	1	2	4	1	5
110052	2	4	1	2	1	1	1	1	1	4	1	2	1	2	3	1	3	2	2	1
110053	4	2	2	1	1	1	1	1	2	2	2	1	2	1	1	3	2	1	2	1
110054	2	1	2	2	1	1	1	1	2	2	2	2	1	2	2	2	2	2	2	1
110055	5	3	3	1	1	1	4	1	3	2	1	1	1	3	3	3	4	4	1	4
110056	2	3	2	1	2	1	1	1	2	2	1	2	1	2	3	2	2	2	2	1
110122	5	2	4	1	3	1	2	1	3	4	1	4	1	3	1	4	5	3	3	2
110125	3	4	2	1	2	1	1	1	2	1	1	2	1	3	2	4	4	2	2	1
110151	5	5	1	4	1	4	4	4	1	4	5	1	4	1	5	1	4	5	1	3
110200	1	5	2	4	2	3	4	5	1	4	4	4	2	1	4	2	3	4	2	4
110201	3	2	2	1	1	1	2	1	2	2	1	3	1	2	3	2	2	2	1	1
110202	4	2	3	1	2	1	1	1	3	4	2	3	1	1	4	4	4	1	2	1
110203	3	1	3	1	1	1	1	1	2	2	1	2	1	1	1	2	3	2	2	1
110206	2	3	1	5	1	2	2	5	2	5	5	1	1	4	4	4	4	5	3	2
110207	3	1	2	1	2	1	1	2	3	3	2	2	1	3	1	3	3	1	3	1
110208	3	2	2	2	2	2	1	2	2	3	2	2	1	1	3	3	3	3	2	2
110209	2	4	2	3	1	2	3	3	1	2	4	2	2	1	4	1	1	4	2	4
110210	3	4	3	3	2	3	2	4	4	5	5	2	1	4	2	4	3	3	3	1
110211	2	5	2	3	1	3	3	2	1	2	4	2	1	2	3	1	2	5	2	5
110212	3	4	2	2	2	1	1	1	1	2	2	3	1	1	4	2	2	2	3	1
110213	4	4	2	1	2	1	2	1	3	4	4	3	3	2	1	1	4	3	2	4
110214	5	2	3	1	3	1	1	1	2	4	1	4	1	3	2	4	3	2	3	1
110215	2	4	1	2	1	5	3	2	1	1	4	1	5	4	1	2	4	1	1	5
110217	3	1	2	1	1	1	1	1	1	3	1	2	1	3	1	2	3	1	2	1
110218	2	3	2	2	1	4	2	2	1	1	2	1	1	2	3	2	2	4	1	2
110219	2	5	2	2	2	3	2	2	2	1	2	1	1	1	3	3	3	3	2	2
110221	2	4	2	4	1	1	2	4	1	1	4	1	1	1	4	1	2	4	1	2
110222	2	5	1	4	1	3	4	4	1	3	4	1	2	1	5	3	3	5	1	5
110223	1	4	3	2	1	3	2	2	2	3	1	2	1	1	3	1	4	3	1	1
110225	3	4	1	3	1	3	5	4	1	2	1	1	1	1	5	3	2	5	2	5
110226	3	2	2	1	2	1	1	1	1	1	1	2	1	2	1	2	3	2	2	1
110227	1	4	1	3	1	3	4	3	1	1	2	2	1	1	5	1	1	5	1	5
110228	2	3	2	4	1	4	4	4	1	1	5	2	3	1	2	2	2	3	2	4
110229	2	3	1	2	1	3	3	3	1	2	3	1	3	1	4	2	3	3	1	2
110230	4	3	4	3	1	1	3	3	2	5	3	4	1	3	3	5	5	3	4	1
110231	3	3	2	3	1	2	2	3	2	2	3	2	1	2	3	2	2	4	2	1
110232	3	3	3	2	3	1	3	3	4	3	2	3	1	3	2	3	3	2	4	1
110233	3	4	2	3	2	3	2	3	2	2	3	2	2	1	4	2	2	4	2	2
110234	3	4	2	3	1	2	1	3	2	4	5	2	1	2	3	5	4	4	1	4
110235	3	4	5	2	1	3	2	4	2	5	3	2	1	4	5	4	4	5	4	3
110236	3	3	2	3	1	3	3	3	2	2	3	2	2	1	2	2	2	2	2	2
110237	4	4	2	2	1	1	1	1	2	3	2	3	1	2	4	2	3	3	3	1
110238	3	3	2	3	1	2	3	2	2	5	3	1	2	2	5	2	2	5	3	5
110240	1	5	2	4	2	2	2	4	1	1	3	2	1	1	4	1	2	4	3	3
110241	4	3	2	2	1	1	2	2	2	2	2	1	1	3	3	2	2	3	1	3
110242	5	4	4	1	1	1	1	1	2	3	1	3	1	4	4	4	4	2	2	1
110243	4	5	2	2	1	1	2	2	2	5	2	1	1	2	3	3	3	2	4	1
110244	2	4	2	3	2	2	2	3	1	1	3	2	3	2	4	2	2	3	3	2
110245	5	5	2	1	1	1	2	1	2	4	3	1	1	2	4	3	4	4	5	1
110252	3	5	2	1	1	2	2	1	2	2	1	3	2	2	4	3	3	3	2	1
110253	3	2	2	1	1	1	1	1	2	2	2	1	1	1	3	2	2	2	1	1
110254	2	4	1	3	1	1	5	4	1	2	4	1	3	1	3	1	1	4	1	5
110257	2	3	2	4	2	4	2	4	1	2	3	1	1	2	3	2	2	3	3	3
110258	4	2	3	1	3	1	1	2	4	5	2	5	1	4	1	3	4	1	4	1
220001	2	3	1	2	1	2	2	5	1	2	5	3	1	1	5	4	3	3	1	3
220006	3	3	1	1	1	2	2	2	1	4	2	2	1	1	5	2	3	4	2	1
220007	2	3	2	2	2	1	1	2	3	3	3	2	1	2	3	2	3	3	2	1
220008	2	3	2	2	1	2	1	2	1	1	3	2	1	2	1	2	2	2	1	1
220009	1	3	2	4	1	2	3	2	1	2	2	2	1	2	3	2	3	3	2	2
220010	5	4	3	2	2	1	2	2	2	3	2	2	1	2	4	2	4	2	3	2
220012	3	2	2	1	1	1	2	1	1	2	1	1	1	1	2	1	2	2	2	2
220013	2	2	2	2	1	1	1	1	2	4	1	2	2	1	2	1	2	2	2	1
220014	3	2	1	3	1	2	2	1	2	4	1	2	1	2	2	3	4	2	2	2
220016	3	3	3	2	1	1	2	1	2	2	2	2	1	1	3	1	5	5	2	2
220017	3	4	2	2	2	1	1	2	2	2	2	2	1	1	3	2	2	4	2	1
220018	5	5	3	4	1	1	2	3	2	2	4	2	1	1	5	2	2	5	1	2
220020	2	3	2	3	1	2	3	2	1	1	3	1	2	1	3	1	1	3	2	3
220021	2	4	2	3	1	4	3	2	1	3	5	1	2	1	4	3	3	3	1	4
220023	1	5	2	3	1	2	3	4	2	1	4	2	3	2	5	2	2	4	2	2
220024	3	2	1	2	1	2	1	3	1	2	2	1	1	1	2	2	2	3	2	1
220025	3	3	1	1	2	2	2	4	1	3	5	2	1	1	5	1	2	4	2	1
220026	3	2	2	3	1	1	2	2	2	3	2	2	1	3	3	1	3	2	2	3
220028	3	4	2	4	4	4	1	3	2	4	3	4	1	2	4	5	2	4	4	1
220029	5	4	1	3	1	3	2	3	1	2	3	1	1	1	4	2	1	3	2	3
220030	3	3	3	4	2	2	3	2	2	3	2	2	2	2	2	2	3	3	2	2
220031	3	2	2	3	1	2	1	2	1	2	4	2	1	2	5	2	2	5	1	3
220032	4	4	2	2	1	4	4	3	2	2	2	1	3	2	5	4	3	5	4	4
220034	2	4	1	4	1	4	1	4	1	1	4	1	3	1	5	1	2	5	1	1
220035	3	4	3	5	2	2	5	5	2	4	4	2	1	2	4	2	3	4	2	5
220036	2	3	1	4	1	1	2	4	1	4	3	2	1	1	3	2	2	4	2	2
220038	3	3	1	3	1	2	1	1	1	2	3	2	1	2	4	3	3	4	3	1
220040	3	3	2	4	1	4	2	3	2	3	3	2	1	2	3	2	3	3	3	3
220045	2	4	1	4	1	4	4	4	1	2	4	1	4	1	4	1	2	4	1	4
220047	3	4	2	4	2	3	2	4	2	1	4	2	3	2	4	2	2	4	2	4
220048	4	3	4	1	2	1	1	1	3	3	2	3	1	3	2	2	3	3	2	2
220049	3	2	4	1	2	1	1	1	2	5	1	1	1	1	2	2	4	2	2	2
220050	3	3	2	1	1	2	1	1	1	2	1	2	1	2	3	2	3	2	1	2
220051	3	4	2	3	1	2	4	3	1	5	3	1	1	1	4	3	2	5	1	4
220058	4	2	3	2	2	2	1	2	3	3	2	2	1	3	2	3	2	2	3	1
220060	3	4	1	5	1	5	2	5	1	1	5	2	5	5	5	4	5	5	2	2
220061	3	4	2	3	1	3	1	2	2	2	3	2	1	1	3	1	2	2	2	1
220104	3	5	2	3	2	3	2	2	2	3	4	3	1	2	5	4	3	5	2	1
220110	5	5	2	3	2	2	4	3	2	4	3	2	2	2	5	2	4	4	2	4
220117	4	3	3	3	3	3	3	2	2	3	1	3	2	4	3	2	4	4	3	3
220119	3	5	2	3	2	1	2	1	3	3	2	2	1	2	5	4	3	5	3	2
220123	4	1	2	1	2	1	1	1	4	4	1	3	1	3	1	4	3	1	2	1
330001	3	2	2	1	2	2	2	1	2	1	2	2	2	2	2	1	2	3	1	3
330003	4	3	2	2	2	2	1	2	2	1	2	2	1	2	2	2	2	3	2	1
330006	3	4	2	3	3	4	1	3	2	3	3	3	1	2	3	3	4	3	3	1
330007	3	2	1	2	2	2	2	2	1	4	2	2	1	2	2	3	4	2	2	2
330008	2	5	2	4	1	3	2	3	2	2	3	2	3	2	4	2	2	3	2	3
330010	2	3	2	3	2	1	1	2	1	2	2	1	2	1	5	4	2	2	2	1
330011	2	3	1	2	1	1	2	2	1	3	2	2	1	1	3	1	1	4	2	2
330013	4	3	2	3	1	2	1	1	1	2	1	1	1	1	3	3	3	4	1	1
330015	3	2	2	2	2	1	2	2	2	2	2	1	1	1	2	1	1	2	2	2
330016	2	3	2	4	2	1	2	5	2	3	4	1	1	1	2	2	3	2	1	1
330018	5	3	5	1	4	1	1	1	5	5	2	4	1	4	2	5	4	2	4	1
330019	3	2	2	1	1	2	2	1	2	2	3	2	1	1	3	2	2	3	2	1
330020	2	5	1	3	1	5	3	3	1	1	2	2	2	1	4	2	2	4	2	4
330023	2	4	4	3	1	1	4	3	2	2	3	2	2	2	3	1	3	3	2	4
330024	5	2	5	2	3	1	1	2	4	5	4	2	1	4	1	5	4	1	3	1
330025	4	2	3	1	3	1	1	1	3	4	1	3	1	2	2	4	3	1	3	1
330026	3	2	3	2	2	1	1	1	2	2	1	2	1	1	2	2	3	2	3	1
330028	5	5	5	1	3	2	1	2	5	4	1	3	1	3	4	4	3	2	3	1
330029	5	1	3	2	3	1	1	1	4	3	1	3	1	3	1	3	3	1	3	1
330030	2	3	4	4	2	5	3	5	1	2	3	1	2	1	2	2	2	4	3	2
330031	5	5	2	5	2	5	5	5	2	4	5	2	4	2	5	2	5	4	2	5
330032	2	3	1	2	1	2	3	2	1	2	2	2	1	2	2	2	2	4	2	4
330035	5	2	3	2	2	1	2	2	3	4	2	3	1	2	2	2	2	3	2	2
330039	2	2	2	2	2	2	1	2	1	4	1	1	1	2	2	2	2	2	3	1
330102	2	1	1	4	1	5	4	3	1	1	3	1	2	1	1	1	1	3	1	3
330103	2	4	2	1	1	1	1	1	2	1	1	2	1	2	4	1	3	3	2	3
330112	4	4	4	3	2	2	3	3	5	4	3	3	2	3	4	3	4	4	2	4
330114	1	2	2	2	2	1	3	2	2	3	2	2	1	5	2	2	5	2	2	5
330119	3	4	3	2	2	1	2	2	3	2	2	2	1	3	1	4	2	2	2	2
330122	4	4	2	2	1	1	1	2	2	3	1	2	1	2	2	3	4	1	2	2
330123	3	4	2	3	2	1	1	3	2	2	4	2	1	1	3	3	3	4	2	1
330127	2	5	1	5	1	2	5	5	1	1	5	1	2	1	5	1	1	5	1	5
330133	2	4	3	4	3	4	4	3	3	2	3	2	1	2	4	3	2	4	3	2
330134	3	5	3	5	2	5	3	4	3	2	5	1	3	1	5	2	4	5	2	5
440001	3	4	5	1	2	1	2	1	3	3	3	1	1	1	2	3	2	2	4	1
440002	5	2	4	1	3	1	1	1	3	4	1	3	1	4	1	4	4	1	4	1
440004	3	2	2	2	3	1	1	1	1	2	2	2	1	1	1	2	4	2	3	1
440005	2	5	1	4	1	4	5	2	1	2	2	2	3	2	3	1	1	5	1	5
440006	4	3	2	2	1	2	2	3	2	2	3	2	1	2	3	2	2	3	2	2
440007	3	3	3	2	2	4	4	2	3	2	2	3	1	3	1	3	2	4	2	1
440008	5	3	3	3	3	2	4	3	2	2	3	2	1	1	3	2	3	4	4	5
440010	5	4	3	2	2	5	5	4	3	4	3	2	3	2	5	1	2	5	2	5
440013	1	4	1	5	1	1	1	1	1	3	1	1	1	1	2	2	3	4	1	2
440014	4	3	2	3	1	1	1	2	2	3	5	3	1	1	3	2	3	3	3	1
440015	1	2	3	2	2	1	1	1	4	1	2	2	5	2	2	4	4	4	4	4
440017	4	4	2	4	2	2	2	4	2	4	3	2	1	2	3	2	5	3	2	2
440018	4	3	4	2	1	1	2	2	4	3	2	3	1	5	2	2	3	2	2	1
440019	2	5	2	5	1	5	5	5	2	4	5	1	4	1	5	1	1	5	1	5
440020	5	2	4	2	1	1	1	1	4	4	1	3	1	3	1	3	4	1	2	1
440024	2	3	2	3	2	2	2	3	1	2	3	3	1	2	3	2	2	4	2	3
440027	4	2	4	2	4	1	1	1	3	3	1	3	1	3	2	3	3	2	4	1
440028	5	2	3	1	3	1	1	1	3	3	1	2	1	3	1	3	4	2	3	1
440029	3	2	4	2	2	1	1	2	3	2	2	2	1	3	2	1	3	3	2	2
440030	2	3	1	2	1	1	1	2	1	2	2	1	1	2	5	3	3	3	5	1
440031	2	4	2	4	1	4	3	3	1	2	4	2	2	1	4	2	2	5	2	2
440032	3	3	2	3	1	1	3	2	1	2	2	1	1	2	3	2	2	4	2	4
440033	3	4	2	2	2	1	1	2	3	2	3	2	1	2	3	2	2	4	3	1
440037	2	2	2	1	2	1	2	1	3	3	1	1	1	1	1	2	2	2	2	2
440038	4	1	3	2	2	1	1	2	3	4	1	2	1	4	1	4	3	1	2	1
440042	4	5	1	5	1	5	5	5	1	1	5	3	1	3	5	5	4	5	4	5
440044	5	4	4	3	3	1	3	3	2	2	3	3	2	2	3	2	3	3	2	3
440047	5	3	3	4	1	1	2	2	4	4	2	2	1	2	2	2	2	3	2	2
440048	3	2	3	2	2	1	2	2	3	5	1	3	2	2	2	2	2	3	3	3
440050	4	4	1	4	1	4	2	2	1	3	4	1	1	2	4	2	1	4	1	3
440051	2	4	2	3	1	2	2	3	2	3	2	2	2	2	3	2	2	3	2	3
440101	3	5	2	2	3	1	1	2	2	2	4	3	1	2	4	3	4	5	4	3
440117	4	1	3	2	2	1	1	1	2	4	1	4	1	3	1	3	4	1	3	1
440127	2	2	2	2	1	2	2	2	1	1	2	2	1	1	2	2	2	2	1	2
440141	4	4	2	2	2	2	1	2	4	2	1	2	1	2	3	3	3	3	2	2
440165	2	5	1	3	1	2	3	3	1	1	3	1	5	1	5	1	2	1	1	3
440170	4	2	3	2	1	2	1	2	4	4	2	1	1	3	1	3	3	2	2	1
440200	2	3	2	3	2	2	3	3	2	2	3	2	2	1	3	1	2	3	2	3
440201	3	2	2	1	2	1	1	2	3	3	1	3	1	3	2	2	3	2	4	1
440202	4	5	3	2	2	2	2	2	2	2	3	3	1	2	3	3	3	4	3	1
440203	4	3	2	5	1	2	3	5	2	4	4	3	1	1	4	2	3	4	4	4
440204	4	3	2	2	3	2	2	4	2	3	2	4	2	2	3	3	3	2	3	2
440205	2	3	2	2	2	2	2	2	2	3	2	2	1	2	3	2	1	3	2	2
440206	4	5	2	2	1	1	2	2	1	5	2	1	1	2	4	1	4	1	2	2
440207	4	4	3	2	2	2	1	2	1	5	3	2	2	1	5	1	2	2	2	2
440208	3	2	2	1	1	1	1	1	2	1	1	2	1	2	2	2	3	2	2	1
440209	3	4	2	3	5	2	4	2	2	2	3	2	1	2	4	3	4	4	5	3
440210	2	2	2	3	1	2	2	2	1	2	2	2	3	1	2	2	3	2	1	2
440214	2	5	2	3	1	5	5	5	1	2	3	2	1	2	5	2	2	5	2	5
440217	2	5	2	3	2	1	3	2	3	2	3	2	1	2	4	2	3	3	3	2
440218	3	2	2	2	2	1	2	2	1	2	2	2	1	1	3	2	3	2	2	3
440219	4	2	1	2	1	1	1	1	3	3	1	2	1	2	3	1	4	3	1	1
440220	4	3	2	2	1	1	2	1	2	2	3	2	2	1	3	1	4	3	4	4
440221	4	2	2	2	1	1	1	1	3	3	1	2	1	2	2	2	3	2	1	1
440222	3	5	2	1	3	1	1	2	2	2	2	1	1	3	2	2	2	3	5	2
440223	3	4	4	3	4	3	2	2	2	3	4	3	2	1	3	4	3	3	3	2
440224	5	5	3	2	1	1	1	2	4	4	1	3	1	1	5	5	4	5	4	1
440226	4	3	4	1	2	1	1	2	2	3	1	3	1	3	2	3	3	2	3	1
440227	5	2	2	2	2	1	1	1	3	2	1	2	3	3	4	2	3	3	3	4
440228	4	3	5	2	2	1	5	1	4	1	1	4	1	3	2	4	4	2	4	2
440229	2	3	1	4	1	1	2	4	1	4	4	1	2	1	3	1	2	3	1	2
440231	4	4	3	3	2	4	2	3	2	4	4	2	2	2	2	2	3	3	2	2
440232	3	3	4	1	2	1	1	1	2	3	1	3	1	2	2	3	3	1	3	1
440233	2	3	2	1	2	1	2	1	3	5	2	2	1	3	2	4	4	2	5	2
440234	5	2	1	2	1	2	2	2	3	3	2	2	1	2	4	1	1	3	3	3
440235	4	4	2	3	1	4	2	4	2	4	4	1	1	3	3	3	3	4	2	1
440236	4	3	2	3	2	1	2	1	2	3	2	2	1	2	3	1	4	3	3	3
440237	3	4	2	2	1	1	2	1	3	3	1	2	1	4	2	4	4	2	2	1
440238	3	3	1	3	1	2	2	3	2	3	4	2	1	2	2	2	3	2	2	2
440239	2	2	2	1	1	2	2	2	1	2	1	1	2	3	2	3	4	3	2	4
440240	4	2	3	2	3	1	1	1	3	1	1	2	2	2	2	2	3	3	3	2
440241	4	2	2	2	3	3	2	2	3	3	2	3	2	3	2	3	4	2	3	2
440242	1	4	2	3	3	1	4	3	4	4	2	3	1	2	4	2	3	4	3	2
440243	4	2	4	2	4	2	2	2	4	4	2	4	1	5	2	5	4	1	4	1
440244	5	3	1	3	4	4	3	5	1	2	5	5	1	3	2	4	4	3	3	5
440245	3	3	2	2	1	1	1	2	1	3	2	2	1	2	3	3	3	2	2	1
440246	2	3	2	1	2	1	1	1	2	2	1	2	1	1	2	3	2	2	3	1
440247	2	4	2	3	1	4	4	3	2	2	4	2	4	5	4	2	2	4	2	4
440248	2	2	3	3	2	1	1	2	3	2	3	2	2	2	1	3	3	3	3	2
440249	4	4	1	3	1	1	1	1	1	3	2	2	1	2	2	1	3	4	1	2
440252	3	2	1	1	1	1	1	1	2	2	1	3	1	2	1	3	3	2	3	1
550004	3	2	4	2	2	2	2	2	4	4	2	2	2	4	2	4	2	2	3	1
550006	3	2	2	2	1	2	1	2	2	2	2	3	2	1	2	2	4	2	1	1
550007	3	2	4	1	1	1	1	1	3	4	1	2	1	2	2	4	2	3	1	1
550008	1	5	4	1	1	5	5	5	1	5	5	1	1	1	5	1	1	1	1	5
550009	2	2	2	2	1	2	2	2	2	2	2	2	2	2	2	2	2	2	2	2
550010	3	3	3	2	1	4	2	2	2	3	2	1	2	3	2	3	3	2	1	1
550017	4	2	3	1	3	1	1	1	3	3	2	4	1	3	2	4	3	2	3	1
550023	3	2	1	1	1	2	1	1	2	2	1	1	1	1	2	2	3	2	2	1
550027	4	4	4	4	2	4	4	2	2	3	2	2	3	1	5	2	4	2	2	4
550028	4	3	3	2	3	2	2	2	3	1	1	3	1	1	2	3	2	2	2	1
550031	2	3	1	1	1	1	1	1	1	2	1	2	1	1	1	1	3	2	1	1
550032	2	4	3	2	2	1	2	1	2	2	2	2	1	1	3	2	2	3	2	1
550035	2	5	1	1	1	3	5	5	1	3	5	1	5	1	5	1	1	5	1	5
550036	2	3	2	2	1	1	1	2	1	1	2	1	1	1	3	1	1	4	1	1
550037	2	3	2	2	2	1	1	2	3	1	3	2	1	1	4	2	2	5	3	2
550041	2	5	2	4	1	4	4	4	1	2	4	1	3	1	4	1	2	4	2	4
550043	3	5	2	5	2	2	2	3	2	4	3	2	4	2	2	2	1	4	3	1
550047	3	4	3	1	1	3	1	1	2	2	1	2	1	3	4	2	4	2	1	1
550048	4	2	2	1	1	1	2	2	3	3	1	3	2	2	2	2	4	3	2	3
550050	4	3	2	2	1	2	2	3	3	4	3	2	1	2	3	3	3	3	2	2
550052	2	3	2	4	1	4	4	2	1	1	3	2	2	1	4	1	2	5	1	5
550053	2	2	2	1	3	2	1	1	2	3	2	3	1	2	2	3	4	2	3	1
550055	3	5	2	5	1	1	1	2	2	3	5	1	1	1	5	1	5	5	1	1
550056	2	1	3	1	1	1	2	1	1	2	1	1	1	2	1	1	2	1	1	1
550059	1	5	1	5	1	5	5	5	1	3	5	1	5	1	5	1	5	5	1	5
550060	4	3	3	3	2	1	1	3	3	2	3	2	4	2	3	3	4	2	2	2
550061	5	2	2	2	2	1	1	1	3	5	2	2	1	2	5	3	5	5	5	1
550064	2	4	2	1	1	2	2	1	4	5	1	3	1	2	2	2	2	3	1	2
550066	3	4	2	2	1	1	3	2	2	4	3	1	1	1	4	1	4	5	3	4
550068	3	3	2	5	3	1	2	3	3	5	5	3	4	4	4	4	3	4	2	4
550069	2	3	2	2	1	2	2	2	2	3	2	1	1	2	3	3	3	2	1	2
550075	4	2	3	2	3	2	2	2	4	3	2	3	2	3	3	3	4	2	3	2
550076	3	2	3	1	2	1	1	1	3	3	1	3	1	2	2	3	3	1	3	1
550077	4	2	4	1	2	1	1	1	3	3	1	2	1	3	1	3	3	1	3	1
550079	3	2	2	2	1	2	1	2	2	2	3	2	2	2	3	2	2	3	2	1
550081	5	4	5	1	1	1	1	1	5	1	5	3	1	4	4	5	5	2	2	1
550085	4	4	2	2	1	1	1	1	1	3	1	3	1	3	4	2	4	4	3	2
550088	4	3	2	2	2	3	2	2	1	2	2	2	1	1	3	1	2	3	4	2
550090	4	2	3	2	3	1	4	2	2	4	2	2	1	4	2	2	3	2	3	2
550091	2	4	1	5	1	2	1	3	1	2	3	1	1	1	4	2	2	3	1	1
550092	5	5	3	1	1	1	1	1	3	5	1	3	1	4	5	5	5	2	2	2
550099	4	4	2	3	1	1	2	2	3	1	2	2	3	1	4	3	4	4	2	2
550101	3	4	1	2	1	2	4	2	1	2	4	2	1	2	4	1	3	4	1	4
550104	2	2	4	4	2	2	4	4	2	2	4	1	2	2	4	2	2	4	2	4
550107	2	3	2	2	1	1	2	2	1	3	2	1	1	2	2	2	3	4	2	2
550108	2	3	2	3	2	2	2	2	1	2	2	2	1	1	3	2	3	2	2	2
550113	2	4	2	4	1	1	1	2	2	2	5	3	1	1	2	1	2	5	2	1
550118	2	2	1	2	1	1	2	1	1	2	1	1	1	1	2	1	3	2	1	2
550120	2	3	1	2	1	2	1	2	2	2	3	1	1	1	3	1	2	3	1	2
550126	1	4	2	3	1	1	1	2	2	4	3	1	1	1	3	4	5	3	5	1
550131	2	5	1	3	1	4	5	3	1	1	3	2	5	1	5	1	2	5	2	5
550200	3	3	3	2	1	2	1	2	2	1	2	1	2	3	2	2	3	2	2	2
550201	1	5	1	4	1	5	2	3	1	1	4	1	2	1	3	1	1	5	1	2
550202	4	5	2	4	1	5	5	3	3	3	3	2	4	2	4	4	4	4	4	4
660004	1	4	2	3	1	1	3	1	1	3	3	1	1	4	2	3	4	4	1	3
660008	4	3	2	1	1	1	3	1	2	4	1	1	1	1	2	1	3	2	1	3
660009	3	3	2	2	2	1	1	2	2	3	3	2	1	2	2	2	3	2	3	1
660023	3	4	3	2	3	2	2	2	3	5	2	2	3	3	4	4	4	4	3	3
660026	3	4	2	2	2	2	2	3	1	2	1	2	2	1	4	3	3	5	3	5
660027	3	4	2	3	1	2	2	2	2	2	2	2	2	1	3	1	3	3	2	3
660028	3	2	2	2	2	2	2	2	2	2	4	2	1	1	3	4	4	4	3	4
660029	4	2	5	2	1	1	1	3	5	5	2	5	1	1	5	5	5	2	3	2
660036	2	5	1	2	1	2	1	2	2	2	5	2	1	2	5	2	3	4	4	2
660048	3	4	3	3	2	2	2	3	3	3	3	2	2	2	3	4	2	3	3	2
660050	1	1	2	2	1	2	3	3	1	1	4	1	2	1	3	2	1	1	2	4
660051	3	3	2	1	2	1	2	1	2	5	1	3	1	1	5	3	3	3	2	1
660053	4	4	2	3	2	4	3	3	2	3	2	2	3	2	3	2	3	3	3	3
660054	4	3	2	4	1	4	2	3	2	1	5	2	1	2	5	2	5	4	2	2
660061	3	2	2	2	1	2	2	1	2	2	1	2	2	1	3	1	4	3	1	2
660066	2	2	3	1	1	2	1	1	2	4	1	3	2	2	1	2	3	1	2	1
660078	4	5	2	5	3	1	5	4	4	4	3	3	3	4	5	5	5	5	5	5
660079	1	4	2	4	1	1	2	4	1	1	4	2	1	2	4	4	4	4	1	2
660085	5	3	2	4	2	1	1	1	1	3	2	1	1	1	2	1	2	3	2	3
660088	4	3	3	2	3	1	1	2	2	3	2	2	2	3	2	5	3	3	4	1
660100	1	4	1	3	1	3	5	2	1	3	2	1	3	1	3	1	1	4	1	4
660104	4	2	3	2	1	1	2	1	2	2	1	2	1	2	1	1	2	1	2	1
660112	2	2	2	2	1	2	2	2	2	2	2	1	2	2	2	1	4	2	1	2
660115	3	2	4	3	4	2	2	3	4	3	2	2	4	2	3	4	4	4	3	2
660120	3	4	3	3	1	2	2	2	2	3	2	2	1	1	2	2	4	2	1	2
660121	4	5	1	3	1	3	2	4	1	2	1	2	1	1	2	1	2	1	2	1
660122	2	3	2	2	2	1	3	2	2	2	2	2	1	2	3	1	3	2	2	4
660123	1	4	1	3	1	2	4	2	1	2	3	1	1	1	4	1	1	4	2	2
660124	3	2	3	1	1	2	3	3	1	1	3	1	2	1	3	1	1	4	1	4
660126	3	3	3	2	2	2	1	1	2	3	2	3	1	2	2	2	3	2	2	1
660131	1	5	1	5	1	5	5	5	1	1	5	1	1	1	5	1	1	5	1	5
660133	3	2	2	3	1	1	1	1	3	3	1	3	1	3	3	2	2	3	3	1
660134	1	5	1	5	1	1	5	5	1	1	5	2	1	1	5	2	2	5	2	5
660136	5	2	2	2	1	1	4	2	1	2	2	4	1	2	1	2	4	4	2	2
660137	3	3	3	2	2	3	1	1	3	3	1	3	2	2	3	3	3	2	3	2
660138	4	3	4	2	5	1	3	2	4	4	3	4	2	4	3	4	4	3	5	2
660139	3	3	3	2	1	2	1	1	2	3	1	3	1	2	2	3	3	2	3	1
660145	2	3	2	2	1	1	2	4	2	5	3	2	1	3	2	2	3	2	1	1
660146	2	2	2	2	2	2	2	2	2	2	2	2	1	1	1	2	2	2	2	2
660150	4	3	3	2	3	1	3	2	2	4	2	2	1	1	2	2	2	3	4	2
660152	4	1	2	2	1	2	1	1	2	2	1	1	2	2	1	2	2	1	2	1
660153	3	4	2	3	2	4	1	4	1	3	3	3	1	2	4	4	4	4	4	3
660155	2	1	1	1	1	1	1	3	4	1	3	1	3	1	1	3	3	1	3	1
660156	2	2	2	2	2	2	2	2	2	2	2	2	2	2	2	2	2	2	2	2
660161	4	1	3	1	3	1	1	1	3	4	1	3	1	4	1	4	4	1	3	1
660162	5	4	4	3	1	1	1	2	3	5	3	2	1	3	4	5	5	3	2	1
660166	2	4	2	3	1	2	2	2	1	1	4	2	1	1	3	1	2	2	1	2
660167	4	3	2	2	3	1	2	1	3	3	1	3	1	2	2	3	3	2	3	2
660168	4	2	3	3	2	1	1	2	2	3	1	3	1	3	4	4	3	2	3	2
660171	4	5	3	5	1	4	2	4	2	3	2	1	4	2	5	3	3	5	1	4
660175	5	2	4	1	4	2	2	1	4	5	2	2	1	3	4	4	4	2	4	2
660178	4	4	2	2	2	4	4	1	2	2	1	3	2	1	5	1	5	3	3	5
660182	5	4	1	5	1	5	5	1	1	5	1	5	1	5	2	3	4	4	2	5
770001	3	3	3	2	1	1	3	2	3	3	1	3	2	3	2	2	2	3	3	3
770003	3	2	2	2	2	1	1	2	2	3	2	2	1	3	2	3	3	2	3	1
770005	3	3	2	3	2	2	2	2	2	2	2	3	1	3	4	3	2	3	2	2
770006	2	4	1	4	1	4	4	4	1	1	4	2	3	1	5	1	2	5	2	5
770008	1	4	1	3	1	3	3	2	1	1	2	1	1	1	4	1	2	5	1	5
770009	3	3	3	3	2	2	2	2	3	3	2	2	2	3	2	3	3	3	2	2
770012	3	3	2	2	1	1	2	3	2	3	3	2	1	2	3	3	2	4	2	5
770013	3	1	2	1	2	1	1	2	3	3	1	2	1	2	2	2	4	3	3	2
770015	5	4	4	2	3	1	1	2	4	4	2	3	1	4	3	4	5	3	3	2
770019	3	2	3	1	1	2	1	1	3	5	2	5	1	2	2	2	4	2	1	1
770021	3	5	2	2	2	1	1	1	2	2	1	2	1	2	1	2	2	2	3	1
770025	5	3	4	1	3	2	1	1	4	4	2	3	2	3	2	2	3	2	3	1
770026	3	3	2	1	2	2	1	2	1	3	2	2	2	1	2	1	4	3	2	1
770027	3	3	3	2	2	3	3	2	2	5	2	3	1	2	2	2	2	3	3	3
770028	2	2	3	1	1	1	1	1	2	3	1	2	1	2	2	2	3	2	1	2
770029	5	3	3	2	2	1	2	1	3	1	1	2	1	3	3	4	4	2	3	2
770032	4	2	2	2	2	2	2	1	2	1	1	3	1	2	2	3	3	3	3	2
770034	5	2	5	1	1	1	1	1	4	5	1	2	1	2	2	3	3	1	3	1
770035	4	4	2	3	2	1	2	2	1	1	3	2	1	2	3	2	2	3	2	3
770036	2	3	1	2	1	3	2	3	1	2	3	1	1	1	2	1	2	2	1	2
770037	3	4	1	4	1	3	5	3	3	2	4	2	2	1	5	5	3	4	3	4
770038	5	4	4	2	2	2	2	2	2	1	1	1	1	2	4	2	4	4	2	4
770039	4	1	4	1	1	1	5	1	3	5	3	1	2	1	1	1	3	3	1	5
770040	5	2	4	1	4	1	1	1	3	3	1	4	1	5	2	4	5	1	5	1
770041	2	5	2	5	1	4	4	5	1	1	5	1	5	1	5	1	2	5	2	4
770042	1	4	1	2	1	3	4	3	1	2	5	2	3	2	5	2	2	5	1	4
880001	4	2	1	4	1	2	4	2	1	2	5	1	3	1	5	1	1	4	1	3
880002	2	4	1	2	1	3	1	2	1	1	2	1	2	2	4	2	2	5	1	4
880005	4	2	4	1	2	1	1	1	4	5	1	3	1	2	1	2	3	2	3	1
880006	2	3	2	1	2	1	1	1	1	2	2	2	1	1	2	3	2	2	1	1
880008	4	1	3	1	1	1	1	2	3	2	1	2	1	1	1	2	2	1	1	1
880013	5	2	4	2	2	1	1	2	4	4	1	3	1	4	1	4	3	1	2	1
880015	4	3	3	2	1	2	1	3	1	2	2	1	1	1	3	1	2	3	1	1
880017	3	5	1	5	1	1	5	5	1	5	5	1	1	1	5	5	5	5	1	1
880018	3	4	2	1	2	2	2	1	2	3	2	2	1	2	2	3	2	2	3	3
880019	1	2	2	1	1	1	1	1	1	1	2	1	1	1	2	1	1	1	1	1
880020	4	3	1	2	1	2	3	2	1	2	2	2	2	1	4	1	3	4	2	3
880022	4	3	4	1	2	1	1	1	3	4	1	1	1	1	1	2	1	1	3	1
880025	3	4	2	2	1	2	4	1	2	3	2	2	3	2	4	3	3	3	2	4
880027	2	3	2	2	2	1	1	2	2	2	2	2	1	2	3	3	2	2	3	1
880032	4	2	4	2	3	1	2	1	4	4	1	3	1	3	2	4	4	2	3	1
880033	4	2	3	1	3	1	1	1	3	3	1	3	1	2	2	3	3	1	3	1
880035	2	3	2	2	2	2	3	2	2	2	2	2	2	2	3	2	2	2	2	3
880036	4	2	3	2	4	1	1	1	3	4	1	3	1	4	1	4	3	2	4	1
880039	4	4	2	2	2	2	4	2	2	3	2	2	1	2	4	1	4	4	2	4
880041	3	3	2	2	1	1	2	2	1	5	2	2	1	2	3	4	3	2	1	2
880046	4	3	3	2	3	2	4	2	2	4	2	3	1	3	4	2	5	4	4	4
880047	3	4	2	3	2	3	2	2	2	1	2	2	2	1	5	2	3	4	3	2
880048	3	2	4	1	3	1	1	1	4	5	1	3	1	4	1	4	4	1	3	1
880050	2	5	2	3	1	2	3	3	1	2	3	2	3	3	4	2	3	4	1	3
880052	5	2	3	1	1	1	1	2	2	4	2	3	2	4	2	5	5	3	5	1
880055	3	3	4	2	2	1	2	2	3	2	2	2	2	2	4	2	3	2	2	2
880060	3	3	3	2	1	1	1	2	2	3	2	2	1	4	2	3	4	2	2	1
880061	4	1	5	1	4	1	1	1	5	5	2	4	1	4	2	5	5	2	5	1
880063	2	3	2	3	1	2	4	3	2	2	4	1	1	2	2	1	2	3	1	1
880064	3	3	2	2	1	4	4	2	1	4	2	3	4	1	4	2	3	4	3	4
880065	4	3	2	2	2	2	1	3	2	3	2	2	2	2	2	3	3	3	3	2
880066	4	2	3	2	2	1	1	1	3	4	3	3	1	2	1	2	5	1	2	1
880072	3	3	1	4	1	3	3	2	2	5	2	2	1	2	4	1	5	4	2	3
880074	3	5	2	4	2	2	4	4	2	3	5	2	2	2	4	1	3	5	2	5
